# Supplementary material for: Development of a simple measurement method for GluR2 protein expression as an index of neuronal vulnerability
Source: Toxicol Rep. 2015 Jan 14;2:450–60. doi: 10.1016/j.toxrep.2014.12.014 (PMC5598506; doi:10.1016/j.toxrep.2014.12.014)
Supplement: Transparency document [file mmc1.zip]

Archive with 9 entries (8 files):
- Transparency Document/
- Transparency Document/Kotake,  coi_disclosure.pdf
- Transparency Document/Ohta, coi_disclosure.pdf
- Transparency Document/Okuda_coi_disclosure.pdf
- Transparency Document/Sanoh coi_disclosure.pdf
- Transparency Document/Sugiyama, coi_disclosure.pdf
- Transparency Document/Tsuyama, coi_disclosure.pdf
- Transparency Document/Umeda, coi_disclosure.pdf
- Transparency Document/Yamaguchi_coi_disclosure.pdf
